# Supplementary material for: NanoDeep: a deep learning framework for nanopore adaptive sampling on microbial sequencing
Source: Brief Bioinform. 2024 Jan 6;25(1):bbad499. doi: 10.1093/bib/bbad499 (PMC10772945; doi:10.1093/bib/bbad499)
Supplement: Supplementary_Tables_v4_bbad499 [file supplementary_tables_v4_bbad499.xlsx]

## Sheet: Table S1
Supplementary Table S1. The detailed information of the published methods/algorithms for nanopore adaptive sequencing
Study	Package name	Microbial enrichment	Deep learning based	Alignment-based	Raw signal-based	RNA sequencing	DNA sequencing	Hardware	PUBMED_ID	Comment
Ours	NanoDeep	Yes	Yes	No	Yes	No	Yes	GPU	this study
Yuwei Bao et. al., 2021	SquiggleNet	Yes	Yes	No	Yes	No	Yes	GPU	PMID: 34706748
Anjana Senanayake et. al., 2023	DeepSelectNet	Yes	Yes	No	Yes	No	Yes	GPU	PMID: 36709261
Artem Danilevsky et al., 2022	-	No	Yes	No	Yes	No	Yes	GPU	PMID: 35804265	Design for mitochondria genome
Alexandra Sneddon et al., 2022	RISER	No	Yes	No	Yes	-	Yes	GPU	-
Po Jui Shih et al., 2023	HARU	Yes	Yes	No	Yes	-	Yes	FPGA	PMID: 37395631
Alexander Payne et al. 2021	Readfish	Yes	No	Yes	No	Yes	Yes	GPU	PMID: 33257864
Ben Noordijk et. al., 2023	BaseLess	Yes	No	Yes	No	-	Yes	GPU	PMID: 36818730
Sam Kovaka et al., 2021	UNCALLED	Yes	No	Yes	Yes	Yes	No	CPU	PMID: 33257863
Can Firtina et al., 2023	RawHash	No	No	Yes	Yes	-	Yes	CPU	PMID: 37387139
Yuhong Sun et al., 2023	metaRUpore	Yes	No	Yes	No	-	Yes	GPU	PMID: 37041035
Lukas Weilguny et al., 2023	BOSS-RUNS	Yes	No	Yes	No	Yes	Yes	GPU	PMID: 36593407
Jens-Uwe Ulrich et al., 2022	ReadBouncer	Yes	No	Yes	No	-	Yes	CPU	PMID: 35758774
Harisankar Sadasivan et al., 2023	RawMap	Yes	No	Yes	Yes	-	Yes	GPU	PMID: 36938368
Harrison S Edwards et al., 2019	RUBRIC	No	No	Yes	No	-	Yes	CPU	PMID: 31391493
Andrew J Mikalsen et al., 2023	Coriolis	No	No	Yes	No	-	Yes	SCoC	PMID: 37387129
Marketa Nykrynova et al., 2022	NanoGeneNet	No	Yes	No	Yes	No	Yes	GPU	PMID: 36187947

## Sheet: Table S2
Supplementary Table S2. The quality control (QC) result of gDNA used in nanopore sequencing
Species	Concentration (ng/ul)	Average DNA length (Kb)
Staphylococcus epidermidis	19.7	12.6
Escherichia coli DH5a	3.38	9.2
Roseomonas mucosa	4.04	10
Pseudomonas aeruginosa	82.6	8
Staphylococcus hominis	12.1	12.9
Staphylococcus aureus	12.5	14.7
Neisseria gonorrhoeae	1.42	15
Homo sapiens	162	14.5

## Sheet: Table S3
Supplementary Table S3. The detailed information of mock sample component
Species	Sample amount (fmol)	Design fraction	Actual fraction
Staphylococcus epidermidis	6	0.0208	0.021939
Escherichia coli DH5a	3	0.0104	0.00438579
Roseomonas mucosa	6	0.0208	0.00843035
Pseudomonas aeruginosa	6	0.0208	0.0192092
Staphylococcus hominis	6	0.0208	0.0317543
Staphylococcus aureus	6	0.0208	0.0130068
Neisseria gonorrhoeae	6	0.0208	0.0137395
Homo sapiens	250	0.8651	0.755711

## Sheet: Table S4
Supplementary Table S4. The detailed information of nanopore sequencing datasets in this study
BioProject	BioSample_ID	Sample_name	SRA_ID	Organism	File_Name	Study
PRJNA559386	SAMN12538410	JM3O	SRS5320688	mouse gut metagenome	MinION_JM3O_NAT.tar.gz	PMID: 33820988
PRJNA559386	SAMN12538410	JM3O	SRS5320688	mouse gut metagenome	MinION_JM3O_WGA.tar.gz	PMID: 33820988
PRJNA994188	SAMN36418502	Routine_mock	SRR25258892	synthetic metagenome	FAW62997_b418ca74_8f5a625b.tar.gz	This study
PRJNA994188	SAMN36418503	NanoDeep_mock	SRR25258891	synthetic metagenome	FAW62997_ebd54e1a_ce92b621.tar.gz	This study
PRJNA994188	SAMN36418503	NanoDeep_mock	SRR25423905	synthetic metagenome	FAS95258_d22a7b9b.tar.gz	This study
PRJNA994188	SAMN37851820	NanoDeep_mock-2	SRR26403065	synthetic metagenome	FAW99262_9e575cf0_5be7c5c4.tar.gz	This study
PRJNA994188	SAMN37851820	NanoDeep_mock-2	SRR26403064	synthetic metagenome	FAW99262_ad4be927_52da6f2a.tar.gz	This study
PRJNA994188	SAMN37851820	NanoDeep_mock-2	SRR26403066	synthetic metagenome	FAW99262_7847d8ba_1ba2ad7b.tar.gz	This study

## Sheet: Table S5
Supplementary Table S5 The performance of NanoDeep compared with SquiggleNet
	Stimiulated data						Mock sample						Stimiulated test Mock sample
	Accuracy			AUC			Accuracy			AUC			Accuracy			AUC
Model	NanoDeep	SquiggleNet	DeepSelectNet	NanoDeep	SquiggleNet	DeepSelectNet	NanoDeep	SquiggleNet	DeepSelectNet	NanoDeep	SquiggleNet	DeepSelectNet	NanoDeep	SquiggleNet	DeepSelectNet	NanoDeep	SquiggleNet	DeepSelectNet
1	0.960129	0.921921	0.918792	0.993802	0.981566	0.989664	0.815795	0.778602	0.795978	0.894505	0.860843	0.874822	0.766593	0.647754	0.608132	0.858045	0.794502	0.807525
2	0.974568	0.947596	0.806728	0.997311	0.989172	0.987346	0.853271	0.776056	0.793267	0.935685	0.876603	0.887534	0.717966	0.695573	0.536855	0.842524	0.803604	0.820354
3	0.97706	0.942099	0.847186	0.998109	0.98866	0.982789	0.861164	0.75989	0.806866	0.934454	0.858485	0.891385	0.767572	0.710178	0.585121	0.870908	0.827648	0.816266
4	0.972149	0.925242	0.789285	0.996783	0.983158	0.980421	0.859072	0.781286	0.818277	0.933974	0.873893	0.9001	0.72485	0.672068	0.582535	0.869751	0.811355	0.804318
5	0.967595	0.922874	0.918988	0.996435	0.980805	0.986941	0.85664	0.763128	0.805746	0.928799	0.86627	0.888164	0.780646	0.719316	0.703883	0.849132	0.812399	0.82319
Average	0.9703	0.931946	0.856196	0.996488	0.984672	0.985432	0.849188	0.771792	0.804027	0.925483	0.867219	0.888401	0.751525	0.688978	0.603305	0.858072	0.809902	0.814331

## Sheet: Table S6
Supplementary Table S6. The reads counts of MinION sequencing with NanoDeep AS and Routine modes
	Nanodeep		Routine		Fold enrichment
Species	reads counts	base counts	reads counts	base counts	reads counts	base counts
human	27454	90689509	10606	131960229	2.58853	0.687249
Roseomonas mucosa	416	2557471	161	1176120	2.58385	2.1745
Neisseria gonorrhoeae	843	8373181	597	9853051	1.41206	0.849806
Staphylococcus aureus	758	7426675	284	3346704	2.66901	2.2191
Pseudomonas aeruginosa	1218	11146272	457	4603178	2.66521	2.42143
Escherichia coli DH5a	246	1224111	116	611744	2.12069	2.00102
Staphylococcus hominis	1463	11634447	574	5040916	2.54878	2.308
Staphylococcus eidermidis	886	6339586	334	2575244	2.65269	2.46174
Total	33284	139391252	13129	159167186	2.53515	0.875754
